# Supplementary material for: Construction of a fiber-optically connected MEG hyperscanning system for recording brain activity during real-time communication
Source: PLoS One. 2022 Jun 23;17(6):e0270090. doi: 10.1371/journal.pone.0270090 (PMC9223398; doi:10.1371/journal.pone.0270090)
Supplement: S2 Fig — Auditory latency measured by a digital spectrum analyzer. Top: with delay value, bottom: direct measurement value. doi:10.6084/m9.figshare.14872785. (ZIP) [file pone.0270090.s002.zip]

Archive with 2 entries (2 files):
- hos2res.tif
- res2hos.tif
