# Supplementary material for: Construction of a fiber-optically connected MEG hyperscanning system for recording brain activity during real-time communication
Source: PLoS One. 2022 Jun 23;17(6):e0270090. doi: 10.1371/journal.pone.0270090 (PMC9223398; doi:10.1371/journal.pone.0270090)
Supplement: S1 File — Mat files of video latency measured by MEG Acq of the MEG hyperscanning system at Hokkaido University. doi:10.6084/m9.figshare.14872827. (ZIP) [file pone.0270090.s003.zip]

Archive with 10 entries (10 files):
- hos2res1.mat
- hos2res2.mat
- hos2res3.mat
- hos2res4.mat
- hos2res5.mat
- res2hos1.mat
- res2hos2.mat
- res2hos3.mat
- res2hos4.mat
- res2hos5.mat
